# Supplementary material for: Photoinduced Bisphosphination of Alkynes with Phosphorus Interelement Compounds and Its Application to Double-Bond Isomerization
Source: Molecules. 2022 Feb 14;27(4):1284. doi: 10.3390/molecules27041284 (PMC8878596; doi:10.3390/molecules27041284)
Supplement: Supplementary file 1 [file molecules-27-01284-s001.zip]

Archive with 1 entries (1 files):
- Supplementary Materials_molecules-1576833_.pdf
